# Supplementary material for: ﻿A new species of Galathea (Decapoda, Galatheidae) from the seamounts of the Easter Island area (Southeast Pacific Ocean Ridge) associated with a sea urchin
Source: Zookeys. 2025 Aug 4;1248:111–23. doi: 10.3897/zookeys.1248.159542 (PMC12340531; doi:10.3897/zookeys.1248.159542)
Supplement: XML Treatment for Galathea tukitukimea [file zookeys.1248.159542-treatment1.xml]

<!DOCTYPE tp:taxon-treatment
  PUBLIC "-//TaxonX//DTD Taxonomic Treatment Publishing DTD v0 20100105//EN" "tax-treatment-NSO.dtd">
<tp:taxon-treatment xmlns:tp="http://www.plazi.org/taxpub"><tp:treatment-meta><kwd-group><label>Taxon classification</label><kwd>
                <named-content content-type="kingdom">Animalia</named-content>
              </kwd><kwd>
                <named-content content-type="order">Decapoda</named-content>
              </kwd><kwd>
                <named-content content-type="family">Galatheidae</named-content>
              </kwd></kwd-group><mixed-citation publication-type="journal"><person-group><name><surname>Gallardo Salamanca</surname><given-names>María de los Ángeles</given-names></name><name><surname>Asorey</surname><given-names>Cynthia</given-names></name><name><surname>Macpherson</surname><given-names>Enrique</given-names></name></person-group><article-title>﻿A new species of <italic><tp:taxon-name><tp:taxon-name-part taxon-name-part-type="genus" reg="Galathea">Galathea</tp:taxon-name-part></tp:taxon-name></italic> (<tp:taxon-name><tp:taxon-name-part taxon-name-part-type="order">Decapoda</tp:taxon-name-part></tp:taxon-name>, <tp:taxon-name><tp:taxon-name-part taxon-name-part-type="family">Galatheidae</tp:taxon-name-part></tp:taxon-name>) from the seamounts of the Easter Island area (Southeast Pacific Ocean Ridge) associated with a sea urchin</article-title><source>Zookeys</source><day>04</day><month>08</month><year>2025</year><volume>1248</volume><fpage>111</fpage><lpage>123</lpage><pub-id pub-id-type="doi">10.3897/zookeys.1248.159542</pub-id></mixed-citation></tp:treatment-meta><tp:nomenclature><label>﻿</label><tp:taxon-name>
              <object-id xmlns:xlink="http://www.w3.org/1999/xlink" content-type="arpha" xlink:type="simple">F2ED9100-5771-5124-B666-B92C1A642810</object-id>
              <tp:taxon-name-part taxon-name-part-type="genus" reg="Galathea">Galathea</tp:taxon-name-part>
              <tp:taxon-name-part taxon-name-part-type="species" reg="tukitukimea">tukitukimea</tp:taxon-name-part>
              <object-id xmlns:xlink="http://www.w3.org/1999/xlink" content-type="zoobank" xlink:type="simple">https://zoobank.org/906F5BDA-B2FD-43F4-94C3-2E31E7219838</object-id>
            </tp:taxon-name><tp:taxon-status xmlns:xlink="http://www.w3.org/1999/xlink" xlink:type="simple">sp. nov.</tp:taxon-status><xref ref-type="fig" rid="F1">Figs 1</xref><xref ref-type="fig" rid="F2">, 2</xref></tp:nomenclature><tp:treatment-sec sec-type="material" id="SECID0E6JAE"><title>Material examined.</title><p>Salas and Gómez Ridge. <bold><italic>Holotype</italic></bold>: • Motu Motiro Hiva (Salas and Gómez Island). Cruise FKt240224, Stn 671-BB1A-005, <named-content xmlns:xlink="http://www.w3.org/1999/xlink" content-type="dwc:verbatimCoordinates" xlink:type="simple"><named-content content-type="geo-json" specific-use="{&#34;type&#34;:&#34;Point&#34;,&#34;coordinates&#34;:[-105.232778,-26.476389]}" id="NCID0ELKAE" xlink:type="simple">26°28'35"S, 105°13'58"W</named-content></named-content>, 407 m, 20 March 2024: M 3.3 mm (<abbrev xmlns:xlink="http://www.w3.org/1999/xlink" content-type="institution" xlink:title="Museo Nacional de Historia Natural" id="ABBRID0EQKAE" xlink:type="simple">MNHNC</abbrev> DEC-15582). <bold><italic>Paratype</italic></bold>: • Pukao seamount. Cruise FKt240224, Stn 667-BB1D-002, <named-content xmlns:xlink="http://www.w3.org/1999/xlink" content-type="dwc:verbatimCoordinates" xlink:type="simple"><named-content content-type="geo-json" specific-use="{&#34;type&#34;:&#34;Point&#34;,&#34;coordinates&#34;:[-110.240556,-26.914444]}" id="NCID0E2KAE" xlink:type="simple">26°54'52"S, 110°14'26"W</named-content></named-content>, 348 m, 16 March 2024: ovig. F 4.4 mm (SCBUCN6722).</p></tp:treatment-sec><tp:treatment-sec sec-type="etymology" id="SECID0EALAE"><title>Etymology.</title><p>The specific epithet <italic>tukitukimea</italic> derives from the Rapa Nui words <italic>tuki tuki mea</italic>, meaning “red dots”, in reference to the vivid reddish spots on the carapace and pereiopods. The name was proposed by Serafina Moulton Tepano, a Rapa Nui artist who accompanied the FKt240224 expedition. It is treated as a noun in apposition.</p></tp:treatment-sec><tp:treatment-sec sec-type="description" id="SECID0EVLAE"><title>Description.</title><p><bold><italic>Carapace</italic></bold>: longer than broad; anterior and posterior cervical grooves distinct; dorsal surface with scale-like and interrupted ridges in all regions; mid-transverse ridge laterally interrupted and not scale-like, preceded by distinct cervical groove; transverse groove before cardiac spines; ridges not densely setose, with short simple setae (sometimes with a few short setules) and with some long and median thick, plumose setae on protogastric and cardiac ridges. Epigastric region with 2 spines and 1 or 2 minute acute granules; 2 median protogastric spines; 1 lateral protogastric and 1 parahepatic spine on each side; 2 median metagastric spines. Cardiac region with 2 median spines. Branchial regions each with 1 anterior branchial 2 posterior spines. Lateral margins slightly convex, with 8 spines: 3 spines in front of and 5 spines behind anterior cervical groove; first anterolateral, well developed, posterior to level of lateral limit of orbit; second and third spines small, situated at midlength between anterolateral spine and anterior cervical groove; 2 spines on anterior branchial region, second very small, and 3 spines on posterior branchial margin, third very small; 1 additional spine below lateral margin, between first and second anterolateral spines. Outer orbital angle acute; infra-orbital margin with 1 or 2 spines. Rostrum 2.7 × as long as broad, length 0.8 that of, breadth 0.3 that of carapace; distance between distalmost lateral incisions 0.4 distance between proximalmost lateral incisions; dorsal surface nearly horizontal in lateral view, with minute setiferous ridges; lateral margin with 4 sharp spines.</p><p>Pterygostomian flap rugose with sparse setae, anteriorly rounded; some granules on upper margin near linea anomurica.</p><p><bold><italic>Pleon</italic></bold>: somites 2 and 3 each with 2 uninterrupted transverse ridges on tergite; somite 4 with 1 uninterrupted and 1 medially interrupted transverse ridge; somites 5 and 6 each with scale-like ridges, each tergite with some long and thick plumose setae; posteriormedian lobe of somite 6 indistinct. Telson incompletely subdivided. Two pairs of male gonopods.</p><p><bold><italic>Thoracic sternum</italic></bold>: 1.2 × as long as wide. Sternite III with median shallow notch. Sternite IV with anterior part narrower than sternite III, with some short striae. Sternites IV–VI with a few striae. Sternite III ~1.7 × as wide as long; sternite IV nearly 2.1 × as wide as long, and 3.5 × as wide as sternite III.</p><p><bold><italic>Eye</italic></bold>: ocular peduncles 1.8 × longer than broad, maximum corneal diameter 0.7 of rostrum width.</p><p><bold><italic>Antennule</italic></bold>: article 1 with 3 distal spines, distomesial smaller than distolateral, distodorsal spine larger than others; lateral margin with 2 small spines.</p><p><bold><italic>Antenna</italic></bold>: article 1 with distomesial spine not reaching distal margin of article 2. Article 2 with distomesial shorter than distolateral spine, not reaching end of article 3. Articles 3 and 4 unarmed.</p><p><bold><italic>Mxp3</italic></bold>: ischium with spine on extensor and flexor distal margins. Merus subequal in length to ischium, with strong median and small distal spine on flexor margin; extensor margin with small distal spine. Carpus smooth along extensor margin.</p><p><bold><italic>P1</italic></bold>: 3.3 × carapace length, relatively slender, somewhat depressed on palm, more so on fingers. Merus 1.4 × as long as carapace, 3 × as long as carpus, with spines arranged roughly in rows, distal spines prominent. Carpus 3.4 × as long as palm, 1.6 × longer than broad; dorsal surface with small spines arranged roughly in longitudinal rows; mesial margin with 2 or 3 strong spines. Palm 4.3 × longer than broad, lateral and mesial margins subparallel; spines arranged roughly in rows; dorsolateral row continuing onto lateral margin of fixed finger. Fingers 0.4 × as long as palm; movable finger ending in a slightly curved spine; flexor margin with 6 or 7 serrated distal teeth, and a strong subtriangular tooth proximally, finely setose.</p><p><bold><italic>P2–4</italic></bold>: moderately slender. P2 1.8 × carapace length. Meri successively shorter posteriorly (P3 merus 0.8 length of P3 merus, P4 merus 0.7 length of P3 merus); P2 merus 0.7 of carapace length, 4.5 × as long as broad, 1.5 × longer than P2 propodus. Extensor margin with row of 5 or 6 proximally diminishing spines on P2 and P3, 2 or 3 distal spines on P4; ventral margins distally ending in strong spine followed proximally by 2 or 3 spines and several eminences. Carpi with 5 or 6 spines on extensor margin on P2–4; lateral surface with 3 or 4 spines or acute granules subparallel to extensor margin; flexor distal margin acute. Propodi 3.5–4.0 × as long as broad; extensor margins with 3 or 4 proximal spines; flexor margin with 6–8 slender movable spines, terminal spines paired. Dactyli distally ending in well-curved, strong spine, length 0.5–0.6 that of propodi; flexor margin with 5 proximally diminishing teeth, terminal tooth prominent.</p><p>Epipods present on P1, absent on P2 and P3.</p></tp:treatment-sec><tp:treatment-sec sec-type="Genetic data" id="SECID0E1NAE"><title>Genetic data.</title><p><abbrev xmlns:xlink="http://www.w3.org/1999/xlink" xlink:title="morphological and molecular data" id="ABBRID0EAOAE" xlink:type="simple">COI</abbrev>. 671-BBIA-005, GenBank code: <ext-link xmlns:xlink="http://www.w3.org/1999/xlink" ext-link-type="gen" xlink:href="PV448654" xlink:type="simple">PV448654</ext-link>. 667-BBID-002, GenBank code: <ext-link xmlns:xlink="http://www.w3.org/1999/xlink" ext-link-type="gen" xlink:href="PV448655" xlink:type="simple">PV448655</ext-link>.</p></tp:treatment-sec><tp:treatment-sec sec-type="remarks" id="SECID0EOOAE"><title>Remarks.</title><p>The new species belongs to the species group having the carapace with paired median protogastric and cardiac spines. This group now contains eight species: <italic><tp:taxon-name><tp:taxon-name-part taxon-name-part-type="genus" reg="Galathea">G.</tp:taxon-name-part><tp:taxon-name-part taxon-name-part-type="species" reg="barbellata">barbellata</tp:taxon-name-part></tp:taxon-name></italic> Macpherson, 2012 from New Caledonia, <italic><tp:taxon-name><tp:taxon-name-part taxon-name-part-type="genus" reg="Galathea">G.</tp:taxon-name-part><tp:taxon-name-part taxon-name-part-type="species" reg="bicornis">bicornis</tp:taxon-name-part></tp:taxon-name></italic><xref ref-type="bibr" rid="B25">Macpherson et al., 2025</xref> from New Caledonia, <italic><tp:taxon-name><tp:taxon-name-part taxon-name-part-type="genus" reg="Galathea">G.</tp:taxon-name-part><tp:taxon-name-part taxon-name-part-type="species" reg="echinata">echinata</tp:taxon-name-part></tp:taxon-name></italic> Macpherson, 2012 from New Caledonia, <italic><tp:taxon-name><tp:taxon-name-part taxon-name-part-type="genus" reg="Galathea">G.</tp:taxon-name-part><tp:taxon-name-part taxon-name-part-type="species" reg="profunda">profunda</tp:taxon-name-part></tp:taxon-name></italic> Macpherson, 2012 from New Caledonia and Vanuatu, <italic><tp:taxon-name><tp:taxon-name-part taxon-name-part-type="genus" reg="Galathea">G.</tp:taxon-name-part><tp:taxon-name-part taxon-name-part-type="species" reg="robusta">robusta</tp:taxon-name-part></tp:taxon-name></italic> Baba, 1990 from Madagascar, <italic><tp:taxon-name><tp:taxon-name-part taxon-name-part-type="genus" reg="Galathea">G.</tp:taxon-name-part><tp:taxon-name-part taxon-name-part-type="species" reg="sentosa">sentosa</tp:taxon-name-part></tp:taxon-name></italic> Macpherson &amp; Robainas-Barcia, 2015 from Wallis and Futuna, and the new species from Salas and Gómez Ridge. The new species can be distinguished from these species by the following characters:</p><list list-type="bullet"><list-item><p><italic><tp:taxon-name><tp:taxon-name-part taxon-name-part-type="genus" reg="Galathea">Galathea</tp:taxon-name-part><tp:taxon-name-part taxon-name-part-type="species" reg="bicornis">bicornis</tp:taxon-name-part></tp:taxon-name></italic>, 
                                <italic><tp:taxon-name><tp:taxon-name-part taxon-name-part-type="genus" reg="Galathea">G.</tp:taxon-name-part><tp:taxon-name-part taxon-name-part-type="species" reg="echinata">echinata</tp:taxon-name-part></tp:taxon-name></italic>, 
                                <italic><tp:taxon-name><tp:taxon-name-part taxon-name-part-type="genus" reg="Galathea">G.</tp:taxon-name-part><tp:taxon-name-part taxon-name-part-type="species" reg="robusta">robusta</tp:taxon-name-part></tp:taxon-name></italic>, and 
                                <italic><tp:taxon-name><tp:taxon-name-part taxon-name-part-type="genus" reg="Galathea">G.</tp:taxon-name-part><tp:taxon-name-part taxon-name-part-type="species" reg="sentosa">sentosa</tp:taxon-name-part></tp:taxon-name></italic> have the antennular article 1 with 2 well-developed distal spines, with the distomesial spine minute or obsolescent, whereas the new species has 3 well-developed distal spines.
                            </p></list-item><list-item><p>Only 3 species of the group  (<italic><tp:taxon-name><tp:taxon-name-part taxon-name-part-type="genus" reg="Galathea">G.</tp:taxon-name-part><tp:taxon-name-part taxon-name-part-type="species" reg="barbellata">barbellata</tp:taxon-name-part></tp:taxon-name></italic>, 
                                <italic><tp:taxon-name><tp:taxon-name-part taxon-name-part-type="genus" reg="Galathea">G.</tp:taxon-name-part><tp:taxon-name-part taxon-name-part-type="species" reg="robusta">robusta</tp:taxon-name-part></tp:taxon-name></italic>, and the new species) have 3 well-developed distal spines on the antennular article 1: 
                                <italic><tp:taxon-name><tp:taxon-name-part taxon-name-part-type="genus" reg="Galathea">G.</tp:taxon-name-part><tp:taxon-name-part taxon-name-part-type="species" reg="barbellata">barbellata</tp:taxon-name-part></tp:taxon-name></italic> and 
                                <italic><tp:taxon-name><tp:taxon-name-part taxon-name-part-type="genus" reg="Galathea">G.</tp:taxon-name-part><tp:taxon-name-part taxon-name-part-type="species" reg="profunda">profunda</tp:taxon-name-part></tp:taxon-name></italic> both have the metagastric region unarmed, whereas there are 2 spines in the new species. Furthermore, the branchial regions are unarmed in 
                                <italic><tp:taxon-name><tp:taxon-name-part taxon-name-part-type="genus" reg="Galathea">G.</tp:taxon-name-part><tp:taxon-name-part taxon-name-part-type="species" reg="barbellata">barbellata</tp:taxon-name-part></tp:taxon-name></italic> and 
                                <italic><tp:taxon-name><tp:taxon-name-part taxon-name-part-type="genus" reg="Galathea">G.</tp:taxon-name-part><tp:taxon-name-part taxon-name-part-type="species" reg="profunda">profunda</tp:taxon-name-part></tp:taxon-name></italic>, whereas these regions have some spines in the new species. Finally, the epigastric region is armed with numerous spines in 
                                <italic><tp:taxon-name><tp:taxon-name-part taxon-name-part-type="genus" reg="Galathea">G.</tp:taxon-name-part><tp:taxon-name-part taxon-name-part-type="species" reg="barbellata">barbellata</tp:taxon-name-part></tp:taxon-name></italic> and unarmed in 
                                <italic><tp:taxon-name><tp:taxon-name-part taxon-name-part-type="genus" reg="Galathea">G.</tp:taxon-name-part><tp:taxon-name-part taxon-name-part-type="species" reg="profunda">profunda</tp:taxon-name-part></tp:taxon-name></italic>, whereas this region has only 2 spines.
                            </p></list-item><list-item><p>The rostrum is much larger in the new species than in 
                                <italic><tp:taxon-name><tp:taxon-name-part taxon-name-part-type="genus" reg="Galathea">G.</tp:taxon-name-part><tp:taxon-name-part taxon-name-part-type="species" reg="barbellata">barbellata</tp:taxon-name-part></tp:taxon-name></italic>.
                            </p></list-item></list><p><italic><tp:taxon-name><tp:taxon-name-part taxon-name-part-type="genus" reg="Galathea">Galathea</tp:taxon-name-part><tp:taxon-name-part taxon-name-part-type="species" reg="tukitukimea">tukitukimea</tp:taxon-name-part></tp:taxon-name></italic> showed the lowest <abbrev xmlns:xlink="http://www.w3.org/1999/xlink" xlink:title="morphological and molecular data" id="ABBRID0E6VAE" xlink:type="simple">COI</abbrev> genetic divergence with <italic><tp:taxon-name><tp:taxon-name-part taxon-name-part-type="genus" reg="Galathea">G.</tp:taxon-name-part><tp:taxon-name-part taxon-name-part-type="species" reg="profunda">profunda</tp:taxon-name-part></tp:taxon-name></italic> (12.0%). Concerning the other morphologically similar species, the divergences ranged from 16.8% (<italic><tp:taxon-name><tp:taxon-name-part taxon-name-part-type="genus" reg="Galathea">G.</tp:taxon-name-part><tp:taxon-name-part taxon-name-part-type="species" reg="sentosa">sentosa</tp:taxon-name-part></tp:taxon-name></italic> and <italic><tp:taxon-name><tp:taxon-name-part taxon-name-part-type="genus" reg="Galathea">G.</tp:taxon-name-part><tp:taxon-name-part taxon-name-part-type="species" reg="barbellata">barbellata</tp:taxon-name-part></tp:taxon-name></italic>), 17.8% (<italic><tp:taxon-name><tp:taxon-name-part taxon-name-part-type="genus" reg="Galathea">G.</tp:taxon-name-part><tp:taxon-name-part taxon-name-part-type="species" reg="bicornis">bicornis</tp:taxon-name-part></tp:taxon-name></italic>) to 19.9% (<italic><tp:taxon-name><tp:taxon-name-part taxon-name-part-type="genus" reg="Galathea">G.</tp:taxon-name-part><tp:taxon-name-part taxon-name-part-type="species" reg="robusta">robusta</tp:taxon-name-part></tp:taxon-name></italic>) (unfortunately no <abbrev xmlns:xlink="http://www.w3.org/1999/xlink" xlink:title="morphological and molecular data" id="ABBRID0E1XAE" xlink:type="simple">COI</abbrev> data are available for <italic><tp:taxon-name><tp:taxon-name-part taxon-name-part-type="genus" reg="Galathea">G.</tp:taxon-name-part><tp:taxon-name-part taxon-name-part-type="species" reg="echinata">echinata</tp:taxon-name-part></tp:taxon-name></italic>).</p></tp:treatment-sec><tp:treatment-sec sec-type="Coloration" id="SECID0EJYAE"><title>Coloration.</title><p>Dorsal surface of the cephalothorax, chelipeds, and pereiopods white, with yellow-orange blotches bearing red spots. Dorsal regions covered with iridescent setae. Ventral surfaces of pereiopods and chelipeds exhibit the same coloration pattern. Sternite white (Fig. <xref ref-type="fig" rid="F1">1</xref>).</p><fig id="F1" position="float" orientation="portrait"><object-id xmlns:xlink="http://www.w3.org/1999/xlink" content-type="doi" xlink:type="simple">10.3897/zookeys.1248.159542.figure1</object-id><object-id xmlns:xlink="http://www.w3.org/1999/xlink" content-type="arpha" xlink:type="simple">1B452F17-1E2B-506B-9BAB-D1CC1370D6E8</object-id><label>Figure 1.</label><caption><p><italic><tp:taxon-name><tp:taxon-name-part taxon-name-part-type="genus" reg="Galathea">Galathea</tp:taxon-name-part><tp:taxon-name-part taxon-name-part-type="species" reg="tukitukimea">tukitukimea</tp:taxon-name-part></tp:taxon-name></italic> sp. nov., holotype, male (<abbrev xmlns:xlink="http://www.w3.org/1999/xlink" content-type="institution" xlink:title="Museo Nacional de Historia Natural" id="ABBRID0EGZAE" xlink:type="simple">MNHNC</abbrev> DEC-15582) and paratype, female (SCBUCN6722). Color in life, dorsal view.</p></caption><graphic xmlns:xlink="http://www.w3.org/1999/xlink" xlink:href="zookeys-1248-111_article-159542__-g001.jpg" position="float" orientation="portrait" xlink:type="simple" id="oo_1387807.jpg"><uri content-type="original_file" xlink:type="simple">https://binary.pensoft.net/fig/1387807</uri></graphic></fig></tp:treatment-sec><tp:treatment-sec sec-type="distribution" id="SECID0EQZAE"><title>Distribution.</title><p>Chilean Exclusive Economic Zone; Rapa Nui Multiple-Use Coastal Marine Protected Area (<abbrev xmlns:xlink="http://www.w3.org/1999/xlink" xlink:title="Rapa Nui Multiple Use Marine Coastal Protected Area" id="ABBRID0EWZAE" xlink:type="simple">AMCP-MU</abbrev> Rapa Nui); on the Pukao seamounts; Motu Motiro Hiva Marine Park (<abbrev xmlns:xlink="http://www.w3.org/1999/xlink" xlink:title="Motu Motiro Hiva Marine Park" id="ABBRID0E1ZAE" xlink:type="simple">MMH</abbrev> Park); around to Motu Motiro Hiva Island (Salas and Gómez Island), at depths of 348–407 m.</p><fig id="F2" position="float" orientation="portrait"><object-id xmlns:xlink="http://www.w3.org/1999/xlink" content-type="doi" xlink:type="simple">10.3897/zookeys.1248.159542.figure2</object-id><object-id xmlns:xlink="http://www.w3.org/1999/xlink" content-type="arpha" xlink:type="simple">930567D0-C6A0-53F4-AC6C-48EB78DF9198</object-id><label>Figure 2.</label><caption><p><italic><tp:taxon-name><tp:taxon-name-part taxon-name-part-type="genus" reg="Galathea">Galathea</tp:taxon-name-part><tp:taxon-name-part taxon-name-part-type="species" reg="tukitukimea">tukitukimea</tp:taxon-name-part></tp:taxon-name></italic> sp. nov., <abbrev xmlns:xlink="http://www.w3.org/1999/xlink" content-type="institution" xlink:title="Museo Nacional de Historia Natural" id="ABBRID0ER1AE" xlink:type="simple">MNHNC</abbrev> DEC-15582, holotype, male. A. Carapace and pleonal tergite 1–4, dorsal view; B. Left antennular and antennal peduncles, ventral view; C. Right P1, the setation of all articles is omitted; palm, merus, and carpus bear long plumose setae on the extensor margin, and the distal region of the manus is finely setose; D–F. Left P2-P4, lateral view; G. Sternal plastron, ventral view; H. Left third maxilliped, ventral view.</p></caption><graphic xmlns:xlink="http://www.w3.org/1999/xlink" xlink:href="zookeys-1248-111_article-159542__-g002.jpg" position="float" orientation="portrait" xlink:type="simple" id="oo_1387808.jpg"><uri content-type="original_file" xlink:type="simple">https://binary.pensoft.net/fig/1387808</uri></graphic></fig></tp:treatment-sec><tp:treatment-sec sec-type="habitat" id="SECID0E21AE"><title>Habitat and ecology.</title><p>Specimens of <italic><tp:taxon-name><tp:taxon-name-part taxon-name-part-type="genus" reg="Galathea">G.</tp:taxon-name-part><tp:taxon-name-part taxon-name-part-type="species" reg="tukitukimea">tukitukimea</tp:taxon-name-part></tp:taxon-name></italic> were living among the perianal spines of the sea urchin <italic><tp:taxon-name><tp:taxon-name-part taxon-name-part-type="genus" reg="Stereocidaris">Stereocidaris</tp:taxon-name-part><tp:taxon-name-part taxon-name-part-type="species" reg="nascaensis">nascaensis</tp:taxon-name-part></tp:taxon-name></italic> (Fig. <xref ref-type="fig" rid="F3">3</xref>). This urchin is white with a reddish tone at the base of its spines. The sea urchins were found on rocky bottoms, and on the Pukao seamounts, the substrate was covered with red crustose algae at a depth of 348 m.</p><fig id="F3" position="float" orientation="portrait"><object-id xmlns:xlink="http://www.w3.org/1999/xlink" content-type="doi" xlink:type="simple">10.3897/zookeys.1248.159542.figure3</object-id><object-id xmlns:xlink="http://www.w3.org/1999/xlink" content-type="arpha" xlink:type="simple">AB7E47C4-C6FB-595E-9F95-215A973236E4</object-id><label>Figure 3.</label><caption><p><italic><tp:taxon-name><tp:taxon-name-part taxon-name-part-type="genus" reg="Galathea">Galathea</tp:taxon-name-part><tp:taxon-name-part taxon-name-part-type="species" reg="tukitukimea">tukitukimea</tp:taxon-name-part></tp:taxon-name></italic> sp. nov. on <italic><tp:taxon-name><tp:taxon-name-part taxon-name-part-type="genus" reg="Stereocidaris">Stereocidaris</tp:taxon-name-part><tp:taxon-name-part taxon-name-part-type="species" reg="nascaensis">nascaensis</tp:taxon-name-part></tp:taxon-name></italic> in habitat. A. Pukao seamount, depth 348 m; B. Motu Motiro Hiva Island, depth 407 m; C. <italic><tp:taxon-name><tp:taxon-name-part taxon-name-part-type="genus" reg="Galathea">G.</tp:taxon-name-part><tp:taxon-name-part taxon-name-part-type="species" reg="tukitukimea">tukitukimea</tp:taxon-name-part></tp:taxon-name></italic> on the spine of <italic><tp:taxon-name><tp:taxon-name-part taxon-name-part-type="genus" reg="Stereocidaris">S.</tp:taxon-name-part><tp:taxon-name-part taxon-name-part-type="species" reg="nascaensis">nascaensis</tp:taxon-name-part></tp:taxon-name></italic>. Image credit ROV SuBastian/Schmidt Ocean Institute, FKt240224 expedition.</p></caption><graphic xmlns:xlink="http://www.w3.org/1999/xlink" xlink:href="zookeys-1248-111_article-159542__-g003.jpg" position="float" orientation="portrait" xlink:type="simple" id="oo_1387809.jpg"><uri content-type="original_file" xlink:type="simple">https://binary.pensoft.net/fig/1387809</uri></graphic></fig></tp:treatment-sec><tp:treatment-sec sec-type="Ocean census species number" id="SECID0EU4AE"><title>Ocean census species number.</title><p>OC186.</p></tp:treatment-sec><ref-list><ref id="B25"><mixed-citation xmlns:xlink="http://www.w3.org/1999/xlink" xlink:type="simple"><person-group><name name-style="western"><surname>Macpherson</surname><given-names>E</given-names></name><name name-style="western"><surname>Rodríguez-Flores</surname><given-names>PC</given-names></name><name name-style="western"><surname>Machordom</surname><given-names>A</given-names></name></person-group> (<year>2025</year>) <article-title>New species of <italic><tp:taxon-name><tp:taxon-name-part taxon-name-part-type="genus">Galathea</tp:taxon-name-part></tp:taxon-name></italic> Fabricius, 1793 and <italic><tp:taxon-name><tp:taxon-name-part taxon-name-part-type="genus">Nanogalathea</tp:taxon-name-part></tp:taxon-name></italic> Tirmizi and Javed, 1980 (<tp:taxon-name><tp:taxon-name-part taxon-name-part-type="subphylum">Crustacea</tp:taxon-name-part></tp:taxon-name>: <tp:taxon-name><tp:taxon-name-part taxon-name-part-type="order">Decapoda</tp:taxon-name-part></tp:taxon-name>, <tp:taxon-name><tp:taxon-name-part taxon-name-part-type="family">Galatheidae</tp:taxon-name-part></tp:taxon-name>) from the Western Pacific.</article-title><source>Zootaxa</source><volume>5570</volume>(<issue>3</issue>): <fpage>447</fpage>–<lpage>483</lpage>. <ext-link xlink:href="10.11646/zootaxa.5570.3.2" ext-link-type="doi" xlink:type="simple">https://doi.org/10.11646/zootaxa.5570.3.2</ext-link></mixed-citation></ref></ref-list></tp:taxon-treatment>
